# Supplementary material for: Depletion and activation of mucosal CD4 T cells in HIV infected women with HPV-associated lesions of the cervix uteri
Source: PLoS One. 2020 Oct 2;15(10):e0240154. doi: 10.1371/journal.pone.0240154 (PMC7531815; doi:10.1371/journal.pone.0240154)
Supplement: S1 Table — Study participant information: HIV status, ART status, HPV infection status and cervical lesion diagnosis. Flow cytometric data: Cell counts and percentages of cellular subsets expressing T cell memory and activation markers as well as HIV co-receptor molecules. (XLSX) [file pone.0240154.s001.xlsx]

## Sheet: cervical data
ID	HIV	ARV	cervical_lesion	CD4	CD4_a4b7	CD4_CCR5	CD4_CCR5_A4B7_HLADR	CD4_HLADR	CD4_CCR5_HLADR	CD8	CD8_a4b7	CD8_CCR5	CD8_HLADR	CD8_CCR5_HLADR	HPV_Infection
1	neg.	N/A	HSIL/CIN2+	0.424	0.224	0.244	No_data	No_data	No_data	0.439	0.595	0.632	No_data	No_data	Yes
2	neg.	N/A	no lesion	0.734	0.213	0.62	No_data	No_data	No_data	0.091	0.51	0.784	No_data	No_data	Yes
3	neg.	N/A	HSIL/CIN2+	0.574	0.0076	0.379	No_data	No_data	No_data	0.339	0.0769	0.359	No_data	No_data	Yes
4	pos.	First Line	No_data	0.243	0.1	0.488	No_data	No_data	No_data	0.494	0.289	0.811	No_data	No_data	No_data
5	pos.	First Line	no lesion	0.21	0.173	0.639	No_data	No_data	No_data	0.671	0.466	0.745	No_data	No_data	No_data
6	neg.	N/A	LSIL/CIN1	0.23	0.0946	0.297	No_data	No_data	No_data	0.484	0.381	0.862	No_data	No_data	NO
7	neg.	N/A	no lesion	0	0	0	No_data	No_data	No_data	0.859	0.0789	0.998	No_data	No_data	Yes
8	pos.	First Line	no lesion	0.0249	0.0784	0.569	No_data	No_data	No_data	0.862	0.351	0.778	No_data	No_data	Yes
9	pos.	First Line	Cancer	0.389	0.184	0.569	No_data	No_data	No_data	0.542	0.517	0.681	No_data	No_data	Yes
10	neg.	N/A	No_data	0.386	0.0998	0.679	No_data	No_data	No_data	0.456	0.215	0.827	No_data	No_data	No_data
11	neg.	N/A	no lesion	0.386	0.283	0.565	No_data	No_data	No_data	0.463	0.645	0.793	No_data	No_data	No_data
12	pos.	First Line	no lesion	0.0466	0.194	0.48	No_data	No_data	No_data	0.806	0.259	0.718	No_data	No_data	Yes
13	neg.	N/A	no lesion	0.465	0.142	0.444	No_data	No_data	No_data	0.424	0.328	0.609	No_data	No_data	Yes
14	pos.	First Line	No_data	0.297	0.351	0.618	No_data	No_data	No_data	0.506	0.211	0.735	No_data	No_data	No_data
15	neg.	N/A	No_data	0.394	0.11	0.551	No_data	No_data	No_data	0.496	0.153	0.755	No_data	No_data	No_data
16	neg.	N/A	no lesion	0.382	0.217	0.58	No_data	No_data	No_data	0.557	0.41	0.851	No_data	No_data	Yes
17	neg.	N/A	no lesion	0.481	0.125	0.582	No_data	No_data	No_data	0.385	0.387	0.628	No_data	No_data	NO
18	neg.	N/A	no lesion	0.629	0.258	0.5	No_data	No_data	No_data	0.314	0.423	0.703	No_data	No_data	NO
19	pos.	First Line	no lesion	0.39	0.13	0.553	No_data	No_data	No_data	0.431	0.433	0.68	No_data	No_data	NO
20	neg.	N/A	no lesion	0.362	0.171	0.715	No_data	No_data	No_data	0.547	0.545	0.878	No_data	No_data	NO
21	neg.	N/A	no lesion	0.438	0.072	0.735	No_data	No_data	No_data	0.492	0.433	0.777	No_data	No_data	NO
22	pos.	None	no lesion	0	0	0	No_data	No_data	No_data	0.515	0.768	0.976	No_data	No_data	Yes
23	pos.	First Line	no lesion	0.424	0.216	0.379	No_data	No_data	No_data	0.451	0.493	0.726	No_data	No_data	NO
24	neg.	N/A	no lesion	0.47	0.233	0.708	No_data	No_data	No_data	0.397	0.569	0.928	No_data	No_data	NO
25	pos.	None	Cancer	0.102	0.1	0.4	No_data	No_data	No_data	0.418	0.463	0.366	No_data	No_data	Yes
26	neg.	N/A	no lesion	0.508	0.25	0.527	No_data	No_data	No_data	0.249	0.343	0.694	No_data	No_data	Yes
27	pos.	First Line	no lesion	0.152	0.0751	0.481	No_data	No_data	No_data	0.587	0.548	0.915	No_data	No_data	Yes
28	pos.	First Line	no lesion	0.49	0.238	0.386	No_data	No_data	No_data	0.413	0.533	0.503	No_data	No_data	Yes
29	pos.	First Line	no lesion	0.339	0.0673	0.283	No_data	No_data	No_data	0.487	0.259	0.401	No_data	No_data	Yes
30	neg.	N/A	no lesion	0.485	0.0399	0.27	No_data	No_data	No_data	0.428	0.231	0.31	No_data	No_data	NO
31	pos.	First Line	no lesion	0.146	0.0698	0.625	No_data	No_data	No_data	0.653	0.259	0.722	No_data	No_data	NO
32	pos.	First Line	no lesion	0.341	0.104	0.403	No_data	No_data	No_data	0.553	0.333	0.855	No_data	No_data	NO
33	neg.	N/A	no lesion	0.476	0.142	0.153	No_data	No_data	No_data	0.316	0.397	0.178	No_data	No_data	Yes
34	neg.	N/A	no lesion	0.232	0.174	0.687	No_data	No_data	No_data	0.69	0.33	0.892	No_data	No_data	NO
35	pos.	First Line	no lesion	0.328	0.0458	0.317	No_data	No_data	No_data	0.534	0.24	0.51	No_data	No_data	NO
36	pos.	First Line	no lesion	0.278	0.0495	0.241	No_data	No_data	No_data	0.629	0.292	0.568	No_data	No_data	NO
37	pos.	First Line	no lesion	0.0317	0.0229	0.588	No_data	No_data	No_data	0.746	0.294	0.921	No_data	No_data	NO
38	pos.	First Line	no lesion	0.0523	0.113	0.326	No_data	No_data	No_data	0.888	0.219	0.736	No_data	No_data	Yes
39	pos.	First Line	no lesion	0.289	0.0786	0.589	No_data	No_data	No_data	0.553	0.176	0.615	No_data	No_data	Yes
40	pos.	First Line	no lesion	0.28	0.156	0.221	No_data	No_data	No_data	0.557	0.382	0.286	No_data	No_data	NO
41	pos.	First Line	no lesion	0.331	0.0423	0.409	No_data	No_data	No_data	0.593	0.139	0.567	No_data	No_data	NO
42	pos.	First Line	LSIL/CIN1	0.184	0.128	0.794	No_data	No_data	No_data	0.65	0.321	0.847	No_data	No_data	Yes
43	pos.	First Line	no lesion	0.322	0.133	0.584	No_data	No_data	No_data	0.591	0.309	0.78	No_data	No_data	Yes
44	pos.	First Line	no lesion	0.408	0.0864	0.414	No_data	No_data	No_data	0.479	0.435	0.638	No_data	No_data	NO
45	pos.	Second Line	no lesion	0.582	0.469	0.733	No_data	No_data	No_data	0.345	0.388	0.837	No_data	No_data	NO
46	pos.	First Line	no lesion	0.426	0.106	0.481	No_data	No_data	No_data	0.421	0.401	0.644	No_data	No_data	NO
47	neg.	N/A	no lesion	0.531	0.16	0.722	No_data	No_data	No_data	0.345	0.46	0.778	No_data	No_data	NO
48	pos.	First Line	No_data	0.155	0.0804	0.28	No_data	No_data	No_data	0.755	0.241	0.433	No_data	No_data	No_data
49	pos.	First Line	no lesion	0.323	0.0209	0.154	No_data	No_data	No_data	0.595	0.33	0.721	No_data	No_data	NO
50	pos.	First Line	no lesion	0.227	0.0792	0.241	No_data	No_data	No_data	0.609	0.331	0.366	No_data	No_data	No_data
51	pos.	None	LSIL/CIN1	0.0435	0.0871	0.299	No_data	No_data	No_data	0.853	0.356	0.583	No_data	No_data	Yes
52	pos.	First Line	no lesion	0.242	0.276	0.243	No_data	No_data	No_data	0.588	0.441	0.312	No_data	No_data	Yes
53	pos.	First Line	no lesion	0.161	0.0781	0.464	No_data	No_data	No_data	0.673	0.388	0.677	No_data	No_data	No_data
54	pos.	First Line	No_data	0.214	0.201	0.598	No_data	No_data	No_data	0.698	0.265	0.797	No_data	No_data	No_data
55	pos.	First Line	no lesion	0.251	0.152	0.447	No_data	No_data	No_data	0.666	0.35	0.682	No_data	No_data	Yes
56	pos.	None	no lesion	0.0809	0.111	0.327	No_data	No_data	No_data	0.772	0.445	0.841	No_data	No_data	Yes
57	neg.	N/A	no lesion	0.536	0.0466	0.316	No_data	No_data	No_data	0.376	0.22	0.387	No_data	No_data	NO
58	pos.	None	no lesion	0.13	0.112	0.297	No_data	No_data	No_data	0.687	0.219	0.593	No_data	No_data	Yes
59	neg.	N/A	no lesion	0.419	0.108	0.415	No_data	No_data	No_data	0.448	0.476	0.648	No_data	No_data	NO
60	neg.	N/A	no lesion	0.501	0.0872	0.682	No_data	No_data	No_data	0.297	0.296	0.855	No_data	No_data	No_data
61	pos.	First Line	no lesion	0.271	0.133	0.163	No_data	No_data	No_data	0.599	0.412	0.431	No_data	No_data	Yes
61	neg.	N/A	no lesion	0.703	0.0752	0.648	No_data	No_data	No_data	0.142	0.387	0.725	No_data	No_data	No_data
62	pos.	First Line	no lesion	0.233	0.17	0.461	No_data	No_data	No_data	0.633	0.262	0.459	No_data	No_data	NO
62	neg.	N/A	no lesion	0.69	0.105	0.589	No_data	No_data	No_data	0.196	0.28	0.702	No_data	No_data	Yes
63	neg.	N/A	no lesion	0.6	0.419	0.608	No_data	No_data	No_data	0.254	0.606	0.741	No_data	No_data	Yes
63	neg.	N/A	no lesion	0.553	0.463	0.672	No_data	No_data	No_data	0.34	0.697	0.542	No_data	No_data	No_data
64	neg.	N/A	no lesion	0.344	0.128	0.38	No_data	No_data	No_data	0.534	0.59	0.667	No_data	No_data	NO
64	neg.	N/A	no lesion	0.567	0.212	0.7	No_data	No_data	No_data	0.306	0.696	0.814	No_data	No_data	No_data
65	pos.	None	no lesion	0.131	0.243	0.427	No_data	No_data	No_data	0.765	0.436	0.689	No_data	No_data	NO
65	neg.	N/A	no lesion	0.563	0.346	0.565	No_data	No_data	No_data	0.353	0.718	0.744	No_data	No_data	No_data
66	neg.	N/A	no lesion	0.507	0.0635	0.579	No_data	No_data	No_data	0.347	0.239	0.612	No_data	No_data	NO
66	neg.	N/A	no lesion	0.393	0.202	0.801	No_data	No_data	No_data	0.52	0.602	0.844	No_data	No_data	No_data
67	neg.	N/A	no lesion	0.459	0.18	0.498	No_data	No_data	No_data	0.448	0.66	0.845	No_data	No_data	Yes
67	pos.	First Line	no lesion	0.196	0.204	0.552	No_data	No_data	No_data	0.729	0.334	0.57	No_data	No_data	No_data
68	pos.	First Line	no lesion	0.328	0.222	0.463	No_data	No_data	No_data	0.531	0.536	0.656	No_data	No_data	Yes
68	neg.	N/A	no lesion	0.456	0.201	0.657	No_data	No_data	No_data	0.444	0.614	0.826	No_data	No_data	No_data
69	neg.	N/A	no lesion	0.583	0.249	0.625	No_data	No_data	No_data	0.314	0.662	0.78	No_data	No_data	NO
70	neg.	N/A	no lesion	0.613	0.0908	0.337	No_data	No_data	No_data	0.262	0.268	0.476	No_data	No_data	NO
70	neg.	N/A	no lesion	0.41	0.163	0.513	No_data	No_data	No_data	0.429	0.47	0.664	No_data	No_data	NO
71	neg.	N/A	no lesion	0.566	0.171	0.545	No_data	No_data	No_data	0.321	0.753	0.807	No_data	No_data	NO
71	neg.	N/A	no lesion	0.538	0.215	0.772	No_data	No_data	No_data	0.347	0.499	0.719	No_data	No_data	NO
72	pos.	First Line	LSIL/CIN1	0.227	0.163	0.132	No_data	No_data	No_data	0.689	0.301	0.144	No_data	No_data	Yes
72	neg.	N/A	no lesion	0.397	0.0541	0.566	No_data	No_data	No_data	0.49	0.172	0.597	No_data	No_data	NO
73	neg.	N/A	no lesion	0.491	0.304	0.82	No_data	No_data	No_data	0.376	0.731	0.839	No_data	No_data	Yes
73	neg.	N/A	no lesion	0.243	0.335	0.489	No_data	No_data	No_data	0.193	0.807	0.693	No_data	No_data	No_data
74	pos.	First Line	no lesion	0.58	0.258	0.545	No_data	No_data	No_data	0.311	0.51	0.742	No_data	No_data	Yes
74	neg.	N/A	no lesion	0.755	0.0484	0.217	No_data	No_data	No_data	0.167	0.38	0.612	No_data	No_data	No_data
75	neg.	N/A	no lesion	0.655	0.218	0.734	No_data	No_data	No_data	0.192	0.764	0.655	No_data	No_data	No_data
75	neg.	N/A	no lesion	0.45	0.0379	0.308	No_data	No_data	No_data	0.33	0.471	0.677	No_data	No_data	No_data
76	pos.	First Line	HSIL/CIN2+	0.194	0.053	0.0303	No_data	No_data	No_data	0.654	0.4	0.263	No_data	No_data	NO
76	pos.	First Line	no lesion	0.0701	0.076	0.585	No_data	No_data	No_data	0.881	0.574	0.878	No_data	No_data	Yes
77	neg.	N/A	no lesion	0.291	0.309	0.0184	No_data	No_data	No_data	0.565	0.813	0.5	No_data	No_data	Yes
77	neg.	N/A	LSIL/CIN1	0.15	0.184	0.383	No_data	No_data	No_data	0.772	0.541	0.794	No_data	No_data	Yes
78	neg.	N/A	no lesion	0.499	0.245	0.636	No_data	No_data	No_data	0.337	0.741	0.772	No_data	No_data	NO
78	neg.	N/A	no lesion	0.524	0.155	0.447	No_data	No_data	No_data	0.388	0.365	0.554	No_data	No_data	No_data
79	neg.	N/A	no lesion	0.455	0.207	0.329	No_data	No_data	No_data	0.443	0.418	0.426	No_data	No_data	NO
79	neg.	N/A	no lesion	0.568	0.0958	0.452	No_data	No_data	No_data	0.29	0.298	0.635	No_data	No_data	NO
80	neg.	N/A	no lesion	0.644	0.13	0.547	No_data	No_data	No_data	0.224	0.41	0.686	No_data	No_data	NO
80	neg.	N/A	no lesion	0.562	0.189	0.617	No_data	No_data	No_data	0.351	0.46	0.729	No_data	No_data	No_data
81	neg.	N/A	no lesion	0.679	0.33	0.0138	No_data	No_data	No_data	0.211	0.468	0.149	No_data	No_data	Yes
81	pos.	None	no lesion	0.193	0.269	0.446	No_data	No_data	No_data	0.703	0.607	0.792	No_data	No_data	NO
82	pos.	First Line	HSIL/CIN2+	0.18	0.232	0.338	No_data	No_data	No_data	0.733	0.579	0.335	No_data	No_data	Yes
83	neg.	N/A	no lesion	0.121	0.119	0.291	No_data	No_data	No_data	0.556	0.968	0.924	No_data	No_data	No_data
84	neg.	N/A	no lesion	0.483	0.0428	0.696	No_data	No_data	No_data	0.416	0.171	0.798	No_data	No_data	No_data
85	pos.	First Line	no lesion	0.141	0.239	0.649	No_data	No_data	No_data	0.711	0.5	0.889	No_data	No_data	No_data
86	neg.	N/A	no lesion	0.544	0.116	0.551	No_data	No_data	No_data	0.409	0.483	0.745	No_data	No_data	No_data
87	neg.	N/A	no lesion	0.291	0.237	0.587	No_data	No_data	No_data	0.645	0.459	0.862	No_data	No_data	No_data
88	neg.	N/A	no lesion	0.538	0.169	0.584	No_data	No_data	No_data	0.371	0.52	0.691	No_data	No_data	No_data
89	neg.	N/A	no lesion	0.758	0.0952	0.649	No_data	No_data	No_data	0.161	0.444	0.786	No_data	No_data	NO
90	pos.	First Line	no lesion	0.332	0.255	0.19	No_data	No_data	No_data	0.482	0.428	0.412	No_data	No_data	No_data
91	neg.	N/A	no lesion	0.542	0.263	0.361	No_data	No_data	No_data	0.321	0.618	0.352	No_data	No_data	No_data
92	pos.	First Line	no lesion	0.278	0.382	0.143	No_data	No_data	No_data	0.633	0.597	0.426	No_data	No_data	No_data
93	pos.	First Line	no lesion	0.177	0.105	0.48	No_data	No_data	No_data	0.719	0.5	0.787	No_data	No_data	Yes
94	neg.	N/A	no lesion	0.448	0.301	0.735	No_data	No_data	No_data	0.465	0.772	0.711	No_data	No_data	NO
95	neg.	N/A	no lesion	0.424	0.129	0.509	No_data	No_data	No_data	0.529	0.681	0.781	No_data	No_data	NO
96	neg.	N/A	no lesion	0.683	0.265	0.408	No_data	No_data	No_data	0.195	0.253	0.466	No_data	No_data	No_data
97	neg.	N/A	no lesion	0.792	0.0579	0.231	No_data	No_data	No_data	0.11	0.427	0.641	No_data	No_data	No_data
98	neg.	N/A	no lesion	0.528	0.13	0.474	No_data	No_data	No_data	0.23	0.566	0.766	No_data	No_data	No_data
99	pos.	None	no lesion	0.371	0.0653	0.35	No_data	No_data	No_data	0.462	0.35	0.63	No_data	No_data	Yes
100	pos.	First Line	no lesion	0.293	0.238	0.566	No_data	No_data	No_data	0.592	0.49	0.754	No_data	No_data	No_data
101	neg.	N/A	no lesion	0.43	0.104	0.81	No_data	No_data	No_data	0.304	0.734	0.954	No_data	No_data	No_data
102	neg.	N/A	no lesion	0.674	0.0916	0.17	No_data	No_data	No_data	0.22	0.343	0.471	No_data	No_data	NO
103	neg.	N/A	no lesion	0.422	0.155	0.406	No_data	No_data	No_data	0.48	0.542	0.712	No_data	No_data	NO
104	neg.	N/A	no lesion	0.636	0.0751	0.544	No_data	No_data	No_data	0.223	0.516	0.732	No_data	No_data	No_data
105	pos.	None	no lesion	0.222	0.236	0.443	No_data	No_data	No_data	0.659	0.517	0.835	No_data	No_data	Yes
106	neg.	N/A	no lesion	0.518	0.146	0.672	No_data	No_data	No_data	0.247	0.683	0.81	No_data	No_data	No_data
107	neg.	N/A	no lesion	0.432	0.106	0.589	No_data	No_data	No_data	0.409	0.435	0.633	No_data	No_data	No_data
108	neg.	N/A	no lesion	0.678	0.203	0.667	No_data	No_data	No_data	0.205	0.502	0.833	No_data	No_data	NO
109	pos.	First Line	no lesion	0.29	0.0656	0.695	No_data	No_data	No_data	0.483	0.553	0.896	No_data	No_data	No_data
110	pos.	First Line	no lesion	0.307	0.135	0.732	No_data	No_data	No_data	0.587	0.414	0.855	No_data	No_data	No_data
111	neg.	N/A	no lesion	0.512	0.143	0.428	No_data	No_data	No_data	0.276	0.454	0.512	No_data	No_data	No_data
112	neg.	N/A	no lesion	0.53	0.119	0.171	No_data	No_data	No_data	0.326	0.442	0.198	No_data	No_data	No_data
113	pos.	None	no lesion	0.355	0.282	0.266	No_data	No_data	No_data	0.542	0.612	0.474	No_data	No_data	No_data
114	pos.	First Line	no lesion	0.543	0.028	0.479	No_data	No_data	No_data	0.296	0.219	0.54	No_data	No_data	Yes
115	neg.	N/A	no lesion	0.423	0.262	0.914	No_data	No_data	No_data	0.427	0.88	0.97	No_data	No_data	No_data
116	neg.	N/A	no lesion	0.412	0.131	0.372	No_data	No_data	No_data	0.513	0.521	0.573	No_data	No_data	No_data
117	neg.	N/A	no lesion	0.641	0.161	0.482	No_data	No_data	No_data	0.302	0.429	0.681	No_data	No_data	No_data
118	neg.	N/A	no lesion	0.512	0.0738	0.472	No_data	No_data	No_data	0.405	0.517	0.582	No_data	No_data	No_data
119	neg.	N/A	no lesion	0.552	0.152	0.354	No_data	No_data	No_data	0.286	0.425	0.49	No_data	No_data	No_data
120	pos.	None	no lesion	0.621	0.263	0.532	73.7	0.405	23.7	0.185	0.41	0.672	0.443	31.1	Yes
121	pos.	First Line	no lesion	0.177	0.127	0.62	35.7	0.268	16.2	0.642	0.122	0.725	0.448	34.4	NO
122	neg.	N/A	no lesion	0.304	0.15	0.158	No_data	No_data	No_data	0.472	0.195	0.0107	No_data	No_data	No_data
123	neg.	N/A	no lesion	0.319	0.115	0.611	No_data	No_data	No_data	0.591	0.331	0.614	No_data	No_data	No_data
124	pos.	First Line	no lesion	0.282	0.188	0.342	No_data	No_data	No_data	0.642	0.327	0.585	No_data	No_data	No_data
125	neg.	N/A	no lesion	0.453	0.142	0.633	No_data	No_data	No_data	0.415	0.609	0.755	No_data	No_data	No_data
126	neg.	N/A	no lesion	0.169	0.0967	0.154	No_data	No_data	No_data	0.728	0.316	0.133	No_data	No_data	No_data
127	neg.	N/A	no lesion	0.295	0.34	0.515	No_data	No_data	No_data	0.547	0.606	0.333	No_data	No_data	No_data
128	pos.	None	no lesion	0.176	0.118	0.208	No_data	No_data	No_data	0.761	0.395	0.257	No_data	No_data	No_data
129	pos.	First Line	no lesion	0.0454	0.106	0.455	No_data	No_data	No_data	0.188	0.522	0.723	No_data	No_data	No_data
130	neg.	N/A	no lesion	0.275	0.125	0.553	No_data	No_data	No_data	0.593	0.474	0.483	No_data	No_data	No_data
131	neg.	N/A	no lesion	0.28	0.154	0.755	No_data	No_data	No_data	0.376	0.566	0.614	No_data	No_data	No_data
132	pos.	First Line	no lesion	0.219	0.162	0.437	No_data	No_data	No_data	0.635	0.278	0.422	No_data	No_data	No_data
133	pos.	First Line	no lesion	0.0858	0.364	0.58	No_data	No_data	No_data	0.814	0.479	0.64	No_data	No_data	No_data
134	neg.	N/A	no lesion	0.206	0.182	0.795	No_data	No_data	No_data	0.579	0.694	0.718	No_data	No_data	No_data
135	pos.	First Line	no lesion	0.209	0.161	0.453	No_data	No_data	No_data	0.708	0.355	0.596	No_data	No_data	Yes
136	pos.	First Line	no lesion	0.246	0.154	0.581	No_data	No_data	No_data	0.689	0.27	0.629	No_data	No_data	No_data
137	pos.	First Line	no lesion	0.0741	0.179	0.566	No_data	No_data	No_data	0.671	0.289	0.697	No_data	No_data	No_data
138	pos.	First Line	no lesion	0.391	0.12	0.449	No_data	No_data	No_data	0.358	0.279	0.624	No_data	No_data	No_data
139	neg.	N/A	no lesion	0.319	0.304	0.699	No_data	No_data	No_data	0.183	0.596	0.789	No_data	No_data	No_data
140	pos.	First Line	no lesion	0.446	0.107	0.381	No_data	No_data	No_data	0.449	0.217	0.578	No_data	No_data	No_data
141	neg.	N/A	no lesion	0.157	0.142	0.407	No_data	No_data	No_data	0.781	0.33	0.221	No_data	No_data	No_data
142	neg.	N/A	no lesion	0.369	0.0871	0.652	No_data	No_data	No_data	0.47	0.215	0.557	No_data	No_data	NO
143	neg.	N/A	no lesion	0.474	0.0542	0.837	No_data	No_data	No_data	0.369	0.442	0.822	No_data	No_data	No_data
144	pos.	First Line	no lesion	0.568	0.655	0.678	39	0.305	12.5	0.357	0.613	0.758	0.359	21.8	NO
145	pos.	First Line	no lesion	0.359	0.119	0.88	36.1	0.249	20.5	0.623	0.326	0.921	0.382	32.8	No_data
146	pos.	First Line	LSIL/CIN1	0.344	0.125	0.842	18.5	0.141	9.19	0.504	0.356	0.792	0.192	13.3	Yes
147	neg.	N/A	no lesion	0.505	0.542	0.938	85.2	0.646	60.4	0.442	0.548	1	0.19	16.7	No_data
148	neg.	N/A	no lesion	0.289	0.319	0.959	51.9	0.407	37.4	0.679	0.381	0.945	0.502	43.1	No_data
149	neg.	N/A	no lesion	0.216	0.207	0.966	20	0.207	20.7	0.679	0.495	0.934	0.352	31.9	No_data
150	pos.	None	no lesion	0.269	0.0127	0.962	33.3	0.354	31.6	0.663	0.19	0.933	0.369	34.4	No_data
151	neg.	N/A	no lesion	0.34	0.194	0.867	40	0.0612	6.12	0.538	0.632	0.871	0.0968	7.1	No_data
152	neg.	N/A	no lesion	0.467	0.344	0.902	6.12	0.0695	5.73	0.478	0.437	0.842	0.14	10.4	No_data
153	pos.	First Line	no lesion	0.115	0.296	0.704	0	0.037	3.85	0.847	0.487	0.899	0.141	11.1	No_data
154	pos.	None	no lesion	0.16	0.0709	0.803	13.5	0.114	7.34	0.825	0.369	0.907	0.313	30.6	No_data
155	pos.	First Line	no lesion	0.202	0.192	0.689	33.3	0.197	9.33	0.771	0.3	0.694	0.189	11.5	No_data
156	neg.	N/A	no lesion	0.278	0.162	0.909	21.8	0.153	14.1	0.692	0.55	0.939	0.205	19.6	No_data
157	neg.	N/A	no lesion	0.296	0.0977	0.869	23.8	0.156	12.1	0.68	0.25	0.904	0.265	22.4	No_data
158	pos.	First Line	no lesion	0.165	0.25	0.716	42.9	0.148	10.2	0.331	0.288	0.605	0.158	7.91	No_data
159	pos.	First Line	no lesion	0.0249	0.0638	0.617	38.1	0.189	7.63	0.0655	0.218	0.641	0.355	14	No_data
160	neg.	N/A	no lesion	0.317	0.203	0.554	29.1	0.238	7.77	0.386	0.684	0.447	0.238	4.4	No_data
161	pos.	First Line	no lesion	0.401	0.21	0.51	67.5	0.359	11.6	0.192	0.266	0.688	0.264	10.3	No_data
162	pos.	First Line	no lesion	0.488	0.147	0.405	71.4	0.256	6.01	0.304	0.317	0.453	0.427	10.8	No_data
163	pos.	First Line	no lesion	0.0045	0.0312	0.312	0	0.156	0	0.699	0.52	0.723	0.523	25.8	No_data
164	neg.	N/A	no lesion	0.506	0.106	0.659	23.5	0.122	6.19	0.281	0.518	0.703	0.205	7.88	No_data
165	neg.	N/A	no lesion	0.729	0.108	0.599	36.6	0.194	8.97	0.196	0.506	0.715	0.325	15.9	No_data
166	neg.	N/A	no lesion	0.592	0.163	0.5	9.32	0.055	2.03	0.333	0.43	0.619	0.117	4.24	No_data
167	neg.	N/A	no lesion	0.128	0.0972	0.391	46.4	0.527	25.7	0.702	0.119	0.576	0.847	50.3	No_data
168	pos.	First Line	no lesion	0.237	0.148	0.574	33.3	0.352	13	0.693	0.165	0.715	0.741	49.4	No_data
169	pos.	First Line	no lesion	0.219	0.176	0.661	47.4	0.227	18.5	0.353	0.28	0.648	0.259	17.9	No_data
170	neg.	N/A	no lesion	0.747	0.0709	0.459	17.6	0.137	8.27	0.14	0.456	0.468	0.405	20.3	No_data
171	neg.	N/A	no lesion	0.262	0.268	0.615	16	0.129	8.33	0.648	0.664	0.718	0.182	12.8	No_data
172	neg.	N/A	no lesion	0.15	0.212	0.736	43.6	0.401	31.6	0.127	0.693	0.655	0.398	27.1	No_data
173	neg.	N/A	no lesion	0.405	0.302	0.497	11	0.0972	5.68	0.475	0.749	0.684	0.131	9.69	No_data
174	pos.	First Line	no lesion	0.248	0.23	0.618	57.6	0.363	23.7	0.581	0.426	0.621	0.253	17.2	Yes
175	pos.	First Line	no lesion	0.33	0.128	0.511	58.9	0.513	19.9	0.466	0.316	0.578	0.701	31.1	No_data
176	pos.	First Line	no lesion	0.452	0.053	0.35	57.1	0.417	16.2	0.473	0.667	0.599	0.344	22.6	No_data
177	pos.	First Line	no lesion	0.287	0.0765	0.438	55.6	0.243	12.1	0.551	0.249	0.666	0.472	32.2	No_data
178	pos.	First Line	no lesion	0.267	0.157	0.357	34.1	0.139	7.41	0.542	0.306	0.535	0.162	8.82	No_data
179	pos.	None	no lesion	0.318	0.0438	0.552	25	0.116	6.67	0.342	0.257	0.763	0.147	11.5	No_data
180	pos.	None	no lesion	0.373	0.0771	0.188	16.7	0.111	3.2	0.554	0.394	0.291	0.147	5.95	No_data
181	pos.	First Line	no lesion	0.231	0.0952	0.414	0	0.154	11	0.431	0.515	0.642	0.149	10.8	No_data
182	pos.	None	no lesion	0.321	0.121	0.761	30	0.115	9.97	0.451	0.282	0.731	0.224	17.2	No_data
183	pos.	First Line	no lesion	0.181	0.189	0.788	33.3	0.235	13.7	0.601	0.118	0.809	0.496	30.4	No_data
184	neg.	N/A	no lesion	0.581	0.164	0.786	7.98	0.073	4.14	0.287	0.453	0.794	0.158	10.9	No_data
185	pos.	First Line	no lesion	0.551	0.0429	0.434	36.5	0.143	4.01	0.388	0.101	0.539	0.208	7.58	No_data
186	pos.	First Line	no lesion	0.359	0.0312	0.4	50	0.131	3.55	0.563	0.103	0.646	0.209	8.16	No_data
187	neg.	N/A	no lesion	0.655	0.0258	0.546	44.9	0.337	20	0.244	0.0519	0.548	0.456	24.8	No_data
188	pos.	First Line	no lesion	0.124	0.068	0.302	31	0.286	9.85	0.73	0.0108	0.363	0.203	8.15	No_data
189	neg.	N/A	no lesion	0.666	0.0151	0.533	47.7	0.194	10.5	0.199	0.0355	0.608	0.233	12.2	No_data
190	neg.	N/A	no lesion	0.668	0.0077	0.566	60.9	0.177	10.7	0.254	0.0014	0.58	0.177	12.3	No_data
191	neg.	N/A	no lesion	0.247	0.3	0.549	11	0.151	8.87	0.0995	0.435	0.577	0.202	9.52	No_data
192	neg.	N/A	no lesion	0.213	0.101	0.787	32.1	0.243	20.5	0.0904	0.345	0.786	0.536	43.6	No_data
193	neg.	N/A	no lesion	0.453	0.222	0.506	16.7	0.0864	6.17	0.358	0.469	0.359	0.0469	1.56	No_data
194	pos.	First Line	no lesion	0.203	0.106	0.375	22	0.183	9.48	0.142	0.198	0.561	0.36	24.1	No_data
195	pos.	First Line	no lesion	0.34	0.103	0.487	80	0.214	16.2	0.276	0.284	0.705	0.368	29.5	No_data
196	neg.	N/A	no lesion	0.534	0.143	0.488	56.8	0.38	21.7	0.101	0.396	0.718	0.604	47	No_data
197	pos.	First Line	LSIL/CIN1	0.215	0.158	0.944	30	0.279	18.5	0.515	0.5	0.942	0.397	25.7	Yes
198	pos.	First Line	no lesion	0.419	0.14	0.808	51	0.398	23.2	0.424	0.316	0.724	0.528	28	No_data
199	pos.	None	no lesion	0.0967	0.149	0.817	63.3	0.731	46.9	0.718	0.15	0.963	0.769	58.9	Yes
200	pos.	First Line	no lesion	0.241	0.0809	0.684	0	0	0	0.571	0.317	0.517	0	0	No_data
201	neg.	N/A	no lesion	0.54	0.13	0.852	48.6	0.514	40.1	0.221	0.595	1.02	0.724	43.4	No_data
202	pos.	First Line	no lesion	0.348	0.138	0.164	41.9	0.302	4.19	0.571	0.249	0.223	0.482	7.46	No_data
203	neg.	N/A	no lesion	0.539	0.232	0.377	25	0.274	8.42	0.196	0.406	0.279	0.424	13.7	No_data
204	pos.	First Line	no lesion	0.186	0.0936	0.574	44.4	0.172	11.6	0.715	0.5	0.68	0.439	30.1	No_data
205	neg.	N/A	no lesion	0.742	0.31	0.724	17.4	0.0887	5.97	0.184	0.494	0.573	0.167	11.2	No_data
206	neg.	N/A	No_data	0.506	0.0638	0.457	20.7	0.0765	5.87	0.201	0.199	0.506	0.397	19.9	No_data
207	pos.	First Line	no lesion	0.298	0.107	0.574	83.3	0.228	11.2	0.313	0.0676	0.691	0.184	7.73	No_data
208	pos.	First Line	no lesion	0.407	0.134	0.711	19.5	0.182	10.4	0.434	0.297	0.725	0.18	10.6	No_data
209	neg.	N/A	no lesion	0.614	0.0779	0.693	19.6	0.136	8.41	0.0841	0.205	0.761	0.307	15.9	No_data
210	pos.	First Line	no lesion	0.164	0.115	0.551	42.9	0.145	7.46	0.632	0.224	0.827	0.156	10.2	No_data
211	pos.	First Line	LSIL/CIN1	0.262	0.238	0.68	42.5	0.358	15.2	0.588	0.245	0.773	0.27	14.5	Yes
212	pos.	None	no lesion	0.504	0.0296	0.329	35.6	0.221	9.5	0.378	0.142	0.6	0.578	34.4	No_data
213	pos.	None	No_data	0.135	0.228	0.447	57.9	0.293	13	0.731	0.162	0.684	0.367	27.4	No_data
214	pos.	First Line	no lesion	0.0952	0.188	0.729	11.8	0.0941	7.65	0.451	0.533	0.794	0.21	18	No_data
215	pos.	None	no lesion	0.213	0.154	0.376	44.4	0.233	15	0.635	0.422	0.775	0.342	26.6	No_data
216	neg.	N/A	no lesion	0.505	0.22	0.382	38	0.162	6.91	0.211	0.334	0.604	0.204	13.6	No_data
217	neg.	N/A	no lesion	0.288	0.221	0.618	40.6	0.156	11.9	0.23	0.673	0.753	0.395	33.7	No_data
218	neg.	N/A	no lesion	0.661	0.17	0.454	40	0.212	11	0.163	0.377	0.535	0.435	25.3	No_data
219	pos.	First Line	no lesion	0.144	0.123	0.278	22.2	0.176	6.11	0.565	0.429	0.458	0.215	12.1	No_data
220	pos.	First Line	no lesion	0.17	0.14	0.287	40	0.0979	6.29	0.613	0.461	0.452	0.202	9.3	No_data
221	pos.	First Line	no lesion	0.444	0.135	0.467	32.8	0.272	13.9	0.353	0.232	0.629	0.5	31.7	No_data
222	pos.	First Line	no lesion	0.157	0.171	0.674	29.4	0.262	15.5	0.256	0.318	0.715	0.508	27.5	No_data
223	pos.	First Line	no lesion	0.508	0.047	0.26	62.8	0.375	10.5	0.359	0.286	0.602	0.64	39.5	No_data
224	pos.	First Line	no lesion	0.26	0.115	0.426	30	0.156	5.74	0.311	0.329	0.565	0.315	13.7	No_data
225	pos.	First Line	no lesion	0.0727	0.0418	0.386	30	0.389	14.8	0.885	0.243	0.612	0.76	40.9	No_data
226	pos.	First Line	no lesion	0.133	0.108	0.308	33.3	0.108	5.41	0.379	0.28	0.337	0.182	3.8	No_data
227	pos.	First Line	no lesion	0.478	0.1	0.307	29	0.115	4.04	0.326	0.431	0.588	0.421	21.2	No_data
228	neg.	N/A	no lesion	0.854	0.0487	0.683	39.1	0.221	11.1	0.0924	0.446	0.618	0.304	11.2	No_data
229	pos.	First Line	no lesion	0.341	0.0712	0.56	33.3	0.371	14.4	0.519	0.196	0.609	0.438	17.5	No_data
230	neg.	N/A	no lesion	0.576	0.0938	0.272	21.7	0.0438	1.61	0.356	0.221	0.389	0.142	3.47	No_data
231	neg.	N/A	no lesion	0.643	0.0871	0.647	29.4	0.215	12.6	0.234	0.29	0.731	0.559	31.4	No_data
232	neg.	N/A	no lesion	0.578	0.0525	0.594	8.85	0.0579	3.33	0.268	0.133	0.65	0.176	7.77	No_data
233	pos.	First Line	no lesion	0.0268	0.565	0.823	63.9	0.445	39.8	0.0485	0.705	0.844	0.595	53.4	No_data
234	pos.	First Line	no lesion	0.106	0.356	0.59	70.3	0.414	26.4	0.258	0.487	0.752	0.581	45.1	No_data
235	pos.	First Line	no lesion	0.363	0.486	0.707	51.1	0.297	23.3	0.389	0.677	0.638	0.402	27.3	No_data
236	pos.	First Line	no lesion	0.345	0.219	0.636	59.3	0.519	35.1	0.545	0.514	0.815	0.593	49.6	Yes
237	neg.	N/A	no lesion	0.381	0.21	0.675	9.76	0.202	8.06	0.459	0.478	0.743	0.228	11.4	No_data
238	neg.	N/A	no lesion	0.497	0.294	0.708	8.57	0.0781	4.16	0.133	0.485	0.689	0.175	14.7	No_data
239	pos.	First Line	no lesion	0.229	0.275	0.575	40	0.165	9.95	0.545	0.328	0.674	0.282	19.2	No_data
240	neg.	N/A	no lesion	0.465	0.373	0.619	5.88	0.0276	2.23	0.395	0.69	0.733	0.0293	2.17	No_data
241	pos.	First Line	no lesion	0.314	0.278	0.463	41.5	0.241	12.8	0.585	0.215	0.618	0.221	14.2	No_data
242	pos.	First Line	no lesion	0.0724	0.259	0.244	34.5	0.209	6.22	0.835	0.299	0.208	0.409	8.33	No_data
243	neg.	N/A	no lesion	0.476	0.234	0.0716	No_data	No_data	No_data	0.329	0.594	0	No_data	No_data	NO
244	neg.	N/A	no lesion	0.339	0.0881	0.0077	No_data	No_data	No_data	0.159	0.18	0	No_data	No_data	No_data
245	neg.	N/A	No_data	0.497	0.249	0.398	No_data	No_data	No_data	0.408	0.372	0.529	No_data	No_data	No_data
246	neg.	N/A	no lesion	0.207	0.255	0.839	No_data	No_data	No_data	0.45	0.745	0.946	No_data	No_data	NO
247	pos.	None	no lesion	0.0886	0.169	0.537	No_data	No_data	No_data	0.77	0.241	0.541	No_data	No_data	Yes
248	pos.	First Line	no lesion	0.143	0.0909	0.955	No_data	No_data	No_data	0.721	0.658	0.964	No_data	No_data	NO
249	neg.	N/A	no lesion	0.756	0.0864	0.226	No_data	No_data	No_data	0.164	0.58	0.746	No_data	No_data	NO
250	pos.	None	no lesion	0.127	0.126	0.546	No_data	No_data	No_data	0.418	0.589	0.872	No_data	No_data	Yes
251	pos.	None	no lesion	0.505	0.181	0.611	No_data	No_data	No_data	0.393	0.454	0.788	No_data	No_data	NO
252	neg.	N/A	no lesion	0.614	0.08	0.594	No_data	No_data	No_data	0.251	0.395	0.579	No_data	No_data	NO
253	neg.	N/A	no lesion	0.586	0.164	0.486	No_data	No_data	No_data	0.317	0.671	0.835	No_data	No_data	NO
254	pos.	First Line	no lesion	0.0905	0.138	0.631	No_data	No_data	No_data	0.419	0.362	0.85	No_data	No_data	No_data
255	neg.	N/A	no lesion	0.65	0.151	0.477	No_data	No_data	No_data	0.265	0.544	0.721	No_data	No_data	No_data
256	neg.	N/A	no lesion	0.389	0.28	0.511	No_data	No_data	No_data	0.46	0.634	0.765	No_data	No_data	Yes
257	pos.	First Line	no lesion	0.158	0.139	0.513	No_data	No_data	No_data	0.41	0.638	0.903	No_data	No_data	Yes
258	neg.	N/A	no lesion	0.515	0.215	0.522	No_data	No_data	No_data	0.392	0.532	0.701	No_data	No_data	Yes
259	neg.	N/A	No_data	0.657	0.101	0.515	No_data	No_data	No_data	0.278	0.33	0.633	No_data	No_data	No_data
260	pos.	None	HSIL/CIN2+	0.239	0.101	0.731	No_data	No_data	No_data	0.608	0.208	0.785	No_data	No_data	Yes
261	pos.	First Line	no lesion	0.247	0.0455	0.412	No_data	No_data	No_data	0.665	0.121	0.563	No_data	No_data	No_data
262	neg.	N/A	no lesion	0.505	0.214	0.327	No_data	No_data	No_data	0.351	0.44	0.368	No_data	No_data	No_data
263	pos.	First Line	no lesion	0.304	0.282	0.358	No_data	No_data	No_data	0.585	0.298	0.322	No_data	No_data	No_data
264	neg.	N/A	no lesion	0.132	0.211	0.41	No_data	No_data	No_data	0.789	0.567	0.975	No_data	No_data	No_data
265	pos.	None	no lesion	0.0971	0.124	0.354	No_data	No_data	No_data	0.841	0.411	0.766	No_data	No_data	No_data
266	pos.	First Line	HSIL/CIN2+	0.419	0.101	0.0874	No_data	No_data	No_data	0.507	0.181	0.58	No_data	No_data	Yes
267	neg.	N/A	no lesion	0.692	0.272	0.665	No_data	No_data	No_data	0.259	0.732	0.787	No_data	No_data	NO
268	neg.	N/A	no lesion	0.591	0.206	0.668	No_data	No_data	No_data	0.323	0.552	0.854	No_data	No_data	NO
269	pos.	None	no lesion	0.139	0.178	0.615	No_data	No_data	No_data	0.815	0.439	0.82	No_data	No_data	No_data
270	pos.	First Line	no lesion	0.404	0.228	0.35	No_data	No_data	No_data	0.49	0.486	0.46	No_data	No_data	No_data
271	neg.	N/A	no lesion	0.703	0.0517	0.547	No_data	No_data	No_data	0.157	0.582	0.746	No_data	No_data	NO
272	pos.	First Line	No_data	0.0524	0.209	0.712	No_data	No_data	No_data	0.768	0.568	0.905	No_data	No_data	No_data
273	pos.	None	no lesion	0.146	0.0897	0.268	No_data	No_data	No_data	0.803	0.276	0.565	No_data	No_data	Yes
274	neg.	N/A	no lesion	0.258	0.227	0.433	No_data	No_data	No_data	0.641	0.538	0.525	No_data	No_data	NO
275	pos.	First Line	no lesion	0.309	0.1	0.577	No_data	No_data	No_data	0.564	0.308	0.677	No_data	No_data	No_data
276	neg.	N/A	no lesion	0.631	0.435	0.468	No_data	No_data	No_data	0.292	0.736	0.562	No_data	No_data	NO
297	neg.	N/A	no lesion	0.282	0.419	0.811	No_data	No_data	No_data	0.504	0.842	0.948	No_data	No_data	No_data
298	neg.	N/A	no lesion	0.374	0.158	0.7	No_data	No_data	No_data	0.449	0.561	0.758	No_data	No_data	No_data
299	neg.	N/A	no lesion	0.68	0.188	0.702	No_data	No_data	No_data	0.163	0.521	0.761	No_data	No_data	No_data
300	neg.	N/A	no lesion	0.547	0.175	0.364	No_data	No_data	No_data	0.38	0.48	0.375	No_data	No_data	No_data
301	neg.	N/A	no lesion	0.394	0.315	0.74	No_data	No_data	No_data	0.403	0.659	0.718	No_data	No_data	No_data
302	neg.	N/A	No_data	0.654	0.155	0.364	No_data	No_data	No_data	0.251	0.457	0.352	No_data	No_data	No_data
303	pos.	First Line	no lesion	0.191	0	0.0694	No_data	No_data	No_data	0.721	0	0.159	No_data	No_data	No_data
304	pos.	None	no lesion	0.266	0	0.398	No_data	No_data	No_data	0.488	0.0039	0.583	No_data	No_data	No_data
305	neg.	N/A	HSIL/CIN2+	0.619	0.0439	0.146	24	0.0401	1.18	0.27	0.152	0.0821	0.0908	0.68	Yes
306	pos.	First Line	LSIL/CIN1	0.268	0.0991	0.568	16.7	0.189	11.3	0.303	0.271	0.61	0.267	17.6	Yes
307	neg.	N/A	no lesion	0.344	0.257	0.527	No_data	No_data	No_data	0.595	0.281	0.531	No_data	No_data	No_data
308	neg.	N/A	no lesion	0.228	0.196	0.485	No_data	No_data	No_data	0.649	0.575	0.367	No_data	No_data	No_data
309	pos.	None	no lesion	0.141	0.152	0.303	No_data	No_data	No_data	0.729	0.281	0.482	No_data	No_data	Yes
310	neg.	N/A	no lesion	0.29	0.255	0.364	No_data	No_data	No_data	0.513	0.534	0.367	No_data	No_data	No_data
311	neg.	N/A	no lesion	0.179	0.119	0.488	No_data	No_data	No_data	0.65	0.618	0.592	No_data	No_data	No_data
312	neg.	N/A	no lesion	0.261	0.107	0.748	No_data	No_data	No_data	0.582	0.506	0.706	No_data	No_data	No_data
313	neg.	N/A	no lesion	0.325	0.254	0.48	No_data	No_data	No_data	0.559	0.477	0.373	No_data	No_data	No_data
314	pos.	First Line	no lesion	0.738	0.0427	0.12	No_data	No_data	No_data	0.239	0.273	0.0481	No_data	No_data	No_data
315	neg.	N/A	no lesion	0.355	0.192	0.5	No_data	No_data	No_data	0.279	0.594	0.455	No_data	No_data	No_data
316	neg.	N/A	no lesion	0.467	0.101	0.227	No_data	No_data	No_data	0.322	0.245	0.0984	No_data	No_data	No_data
317	pos.	First Line	no lesion	0.165	0.0841	0.834	30.6	0.157	13.5	0.809	0.233	0.87	0.159	14.1	No_data
318	neg.	N/A	no lesion	0.409	0.137	0.673	14.9	0.116	7.21	0.561	0.647	0.755	0.064	4.24	No_data
319	neg.	N/A	no lesion	0.375	0.256	0.769	16.7	0.0769	7.69	0.606	0.873	0.952	0.0317	3.17	No_data
320	neg.	N/A	no lesion	0.6	0.0794	0.508	50	0.0952	6.35	0.19	0.35	0.55	0.3	10	No_data
321	neg.	N/A	no lesion	0.731	0.0658	0.684	50	0.0658	1.32	0.163	0.588	0.647	0.353	35.3	No_data
322	neg.	N/A	no lesion	0.371	0.206	0.698	19	0.0998	7.59	0.222	0.514	0.822	0.181	14.5	No_data
323	neg.	N/A	no lesion	0.78	0.0836	0.519	21.3	0.105	6.94	0.108	0.391	0.6	0.343	20.2	No_data
324	neg.	N/A	no lesion	0.548	0.238	0.473	38.2	0.261	13.2	0.343	0.556	0.673	0.229	14.7	No_data
325	neg.	N/A	no lesion	0.352	0.0913	0.628	8.33	0.159	8.96	0.452	0.193	0.742	0.332	16	Yes
326	neg.	N/A	no lesion	0.571	0.0849	0.358	6.12	0.0347	1.49	0.36	0.339	0.544	0.102	5.88	No_data
327	neg.	N/A	no lesion	0.0307	0.0752	0.925	43.8	0.421	31.6	0.0081	0.343	0.914	0.4	17.1	No_data
328	neg.	N/A	no lesion	0.543	0.13	0.423	13.3	0.192	7.33	0.366	0.262	0.359	0.203	7.18	No_data
329	pos.	First Line	no lesion	0.217	0.03	0.746	22.7	0.206	17.8	0.19	0.461	0.797	0.639	39.5	No_data
330	pos.	None	no lesion	0.0577	0.0794	0.373	25	0.44	21.4	0.79	0.183	0.591	0.552	38.5	No_data
331	neg.	N/A	No_data	0.299	0.0777	0.228	33.3	0.0933	3.63	0.622	0.197	0.262	0.292	11.8	No_data
332	neg.	N/A	Cancer	0.61	0.0624	0.297	60.6	0.388	16.3	0.273	0.492	0.268	0.7	17.3	Yes
333	neg.	N/A	no lesion	0.886	0.0317	0.185	88	0.778	15.3	0.0749	0.12	0.522	0.603	31	NO
334	neg.	N/A	Cancer	0.637	0.0784	0.0392	0	0.216	1.96	0.25	0.6	0	0.6	0	NO
335	neg.	N/A	Cancer	0.53	0.131	0.0692	33.3	0.0692	2.2	0.406	0.615	0.0656	0.254	2.05	Yes
336	neg.	N/A	no lesion	0.16	0	1	0	0.176	17.6	0.481	0.294	1	0.569	56.9	NO
337	pos.	First Line	no lesion	0.314	0.166	0.626	68.6	0.521	27	0.584	0.352	0.796	0.692	46.7	No_data
338	neg.	N/A	no lesion	0.828	0.0669	0.417	100	0.956	21.6	0.0527	0.31	0.552	0.966	31.6	NO
339	neg.	N/A	no lesion	0.709	0.133	0.597	55.2	0.386	19.3	0.157	0.406	0.717	0.568	27.3	Yes
340	neg.	N/A	No_data	0.83	0.091	0.368	66.7	0.312	14.7	0.0587	0.453	0.321	0.397	14.2	No_data
341	neg.	N/A	HSIL/CIN2+	0.465	0.336	0.783	30.2	0.17	13.1	0.493	0.413	0.722	0.202	17.4	NO
342	pos.	First Line	No_data	0.104	0.172	0.864	71.8	0.687	60	0.786	0.215	0.912	0.87	79.9	No_data
343	neg.	N/A	no lesion	0.152	0.394	0.845	36.5	0.31	27.1	0.724	0.165	0.978	0.497	49.1	NO
344	neg.	N/A	no lesion	0.125	0.342	0.564	19.5	0.145	10.7	0.795	0.128	0.977	0.334	33.3	NO
345	neg.	N/A	Cancer	0.537	0.195	0.786	60.3	0.524	46.1	0.35	0.557	0.672	0.716	47.8	Yes
346	neg.	N/A	Cancer	0.35	0.105	0.574	48.4	0.476	34.1	0.504	0.622	0.65	0.728	50.7	Yes
347	neg.	N/A	no lesion	0.566	0.135	0.576	59.2	0.458	29.3	0.109	0.456	0.93	0.596	54.4	NO
348	neg.	N/A	Cancer	0.568	0.0798	0.664	62.5	0.395	26.9	0.308	0.318	0.713	0.643	43.4	Yes
349	neg.	N/A	Cancer	0.721	0.038	0.603	63.4	0.363	19.4	0.184	0.257	0.729	0.553	39.3	Yes
350	pos.	First Line	Cancer	0.171	0.222	0.492	69.2	0.746	24.6	0.685	0.427	0.341	0.698	12.1	Yes
351	neg.	N/A	Cancer	0.153	0.161	0.366	77.8	0.67	17	0.675	0.176	0.217	0.558	10.1	Yes
352	neg.	N/A	no lesion	0.561	0.156	0.686	68.5	0.665	45.8	0.282	0.642	0.946	0.759	73.5	Yes
353	neg.	N/A	Cancer	0.671	0.231	0.664	62.5	0.364	26.6	0.188	0.325	0.7	0.75	40	Yes
354	neg.	N/A	no lesion	0.496	0.0715	0.821	43.5	0.399	33.3	0.27	0.645	0.933	0.587	55	Yes
355	neg.	N/A	no lesion	0.462	0.1	0.781	37	0.2	17.3	0.31	0.394	0.903	0.429	37.1	NO
356	pos.	First Line	No_data	0.346	0.101	0.535	33.3	0.162	5.05	0.399	0.246	0.456	0.368	14.9	No_data
357	pos.	First Line	Cancer	0.439	0.184	0.48	69.9	0.337	14.3	0.317	0.318	0.613	0.556	22.7	Yes
358	pos.	First Line	Cancer	0.337	0.229	0.571	33.3	0.143	11.4	0.269	0.393	0.714	0.464	42.9	Yes
359	pos.	First Line	Cancer	0.0675	0.0564	0.559	75	0.677	39.5	0.884	0.424	0.674	0.783	55.9	Yes
360	pos.	None	Cancer	0.245	0.234	0.545	60	0.364	16.9	0.532	0.347	0.683	0.635	26.3	Yes
361	pos.	First Line	Cancer	0.565	0.0524	0.358	47.7	0.359	18.8	0.33	0.294	0.457	0.586	30	Yes
362	neg.	N/A	Cancer	0.803	0.127	0.548	0.293	0.212	0.141	0.203	0.647	0.629	0.421	0.3	Yes
363	neg.	N/A	LSIL/CIN1	0.807	0.0862	0.869	0.157	0.143	0.131	0.058	0.375	0.906	0.406	0.375	NO
364	neg.	N/A	no lesion	0.677	0.168	0.606	0.232	0.202	0.147	0.108	0.567	0.788	0.212	0.208	Yes
365	neg.	N/A	No_data	0.816	0.191	0.309	0.263	0.178	0.0913	0.216	0.443	0.59	0.262	0.18	No_data
366	pos.	No_data	Cancer	0.377	0.172	0.379	0	0.483	0.207	0.182	0.5	0.357	0.429	0.143	Yes
367	neg.	N/A	Cancer	0.7	0.225	0.563	0.15	0.211	0.0704	0.227	0.37	0.674	0.435	0.174	Yes
368	neg.	N/A	No_data	0.378	0.0667	0.813	0.32	0.447	0.253	0.37	0.612	0.68	0.871	0.524	No_data
369	neg.	N/A	No_data	0.638	0.136	0.777	0.805	0.667	0.565	0.197	0.699	0.828	0.828	0.699	No_data
370	pos.	First Line	Cancer	0.751	0.136	0.713	0.531	0.476	0.339	0.0873	0.598	0.804	0.626	0.477	No_data
371	pos.	No_data	Cancer	0.466	0.352	0.685	0.294	0.407	0.241	0.422	0.653	0.653	0.673	0.388	Yes
372	pos.	First Line	no lesion	0.468	0.119	0.567	10.2	0.0671	5.06	0.369	0.313	0.851	0.069	5.46	No_data
373	pos.	First Line	Cancer	0.442	0.125	0.694	21.4	0.167	13.9	0.442	0.111	0.639	0.0694	6.94	Yes
374	pos.	First Line	No_data	0.381	0.0605	0.0947	0	0.145	0	0.476	0.162	0.0063	0.0842	0	No_data
375	pos.	None	HSIL/CIN2+	0.0374	0.103	0.379	0	0.345	17.2	0.849	0.199	0.654	0.674	47.1	Yes
376	neg.	N/A	LSIL/CIN1	0.541	0.188	0.502	26.2	0.199	11.7	0.334	0.572	0.445	0.311	13.6	Yes
377	pos.	None	no lesion	0.0045	0	1	100	1	100	0.739	0.122	1	0.793	79.3	Yes
378	neg.	N/A	no lesion	0.504	0.291	0.675	43.4	0.297	24.1	0.265	0.33	0.57	0.34	25.5	No_data
379	pos.	No_data	LSIL/CIN1	0.391	0.336	0.844	47.5	0.361	29.4	0.323	0.485	0.967	0.588	55.5	Yes
380	pos.	First Line	Cancer	0.202	0.156	0.762	55.6	0.485	39.8	0.576	0.489	0.859	0.631	56.9	Yes
381	neg.	N/A	no lesion	0.414	0.364	0.84	0.144	0.216	0.116	0.29	0.459	0.842	0.363	0.231	NO
382	neg.	N/A	no lesion	0.661	0.26	0.788	0.201	0.267	0.151	0.271	0.499	0.662	0.313	0.152	NO
383	neg.	N/A	no lesion	0.483	0.353	0.719	0.207	0.238	0.165	0.349	0.402	0.876	0.782	0.635	NO
384	pos.	First Line	no lesion	0.524	0.115	0.542	0.33	0.318	0.158	0.223	0.282	0.69	0.494	0.28	NO
385	neg.	N/A	no lesion	0.616	0.3	0.487	0.363	0.18	0.119	0.181	0.426	0.609	0.278	0.207	NO
386	pos.	First Line	no lesion	0.533	0.3	0.326	0.434	0.192	0.104	0.249	0.403	0.685	0.454	0.366	Yes
387	neg.	N/A	No_data	0.544	0.0612	0.408	0	0.194	0.0918	0.244	0.295	0.432	0.477	0.227	No_data
388	neg.	N/A	no lesion	0.64	0.488	0.712	0.297	0.302	0.165	0.207	0.561	0.704	0.422	0.235	No_data
389	neg.	N/A	HSIL/CIN2+	0.57	0.332	0.393	0.346	0.259	0.126	0.275	0.571	0.605	0.538	0.328	No_data
390	neg.	N/A	Cancer	0.689	0.226	0.607	0.742	0.482	0.333	0.0533	0.462	0.769	0.769	0.615	No_data
391	pos.	None	no lesion	0.26	0.0861	0.5	50	0.205	11.9	0.558	0.228	0.504	0.297	15.9	No_data
392	neg.	N/A	no lesion	0.616	0.0312	0.414	37.7	0.134	8.03	0.32	0.262	0.34	0.429	16.1	No_data
393	neg.	N/A	no lesion	0.314	0.104	0.521	0	0.0833	2.08	0.242	0.568	0.568	0.0811	8.11	No_data
394	pos.	None	no lesion	0.117	0.0494	0.435	62.5	0.282	13.6	0.759	0.243	0.551	0.407	23.6	No_data
395	pos.	None	no lesion	0.19	0.0305	0.191	31.2	0.163	5.8	0.73	0.143	0.343	0.424	16	No_data
396	pos.	First Line	no lesion	0.37	0.019	0.0887	18.5	0.117	1.96	0.54	0.0873	0.209	0.319	7.46	No_data
397	pos.	First Line	no lesion	0.41	0.0285	0.142	20	0.132	2.63	0.606	0.296	0.219	0.303	7.42	No_data
398	pos.	First Line	no lesion	0.44	0.0665	0.31	0	0.0499	2.49	0.482	0.174	0.303	0.0707	2.78	No_data
399	neg.	N/A	no lesion	0.0086	0	0	0	0	0	0.214	0.52	0.4	0.09	4	No_data
400	neg.	N/A	no lesion	0.412	0.124	0.471	0	0.0458	1.32	0.501	0.344	0.441	0.0968	3.23	No_data
401	neg.	N/A	no lesion	0.451	0.0836	0.383	26.8	0.154	7.66	0.415	0.181	0.3	0.233	6.75	No_data
402	neg.	N/A	no lesion	0.339	0.0623	0.681	9.09	0.07	2.72	0.487	0.599	0.905	0.409	36.3	No_data
403	neg.	N/A	no lesion	0.464	0.086	0.785	42.2	0.165	10.7	0.308	0.143	0.825	0.482	31.7	No_data
404	neg.	N/A	no lesion	0.481	0.118	0.816	28.1	0.171	13.5	0.569	0.388	0.854	0.287	26.9	No_data
405	neg.	N/A	no lesion	0.62	0.0998	0.636	15	0.0589	3.24	0.305	0.417	0.745	0.203	14.2	No_data
406	pos.	None	no lesion	0.685	0.0261	0.803	35.5	0.159	11.1	0.234	0.406	0.734	0.308	17	No_data
407	pos.	None	no lesion	0.214	0.136	0.487	18.4	0.129	6.66	0.598	0.506	0.542	0.241	14.2	No_data
408	neg.	N/A	no lesion	0.604	0.147	0.619	24.9	0.165	11.8	0.317	0.492	0.724	0.324	23.8	No_data
409	pos.	None	No_data	0.147	0.0361	0.608	33.3	0.163	11.4	0.783	0.277	0.615	0.607	38.4	No_data
410	pos.	First Line	no lesion	0.399	0.133	0.256	0	0.0435	2.05	0.55	0.309	0.267	0.124	5	No_data
411	pos.	First Line	no lesion	0.539	0.0761	0.0741	0	0.109	1.84	0.397	0.567	0.439	0.483	22.9	No_data
412	pos.	None	No_data	0.311	0.053	0.565	52.2	0.117	8.35	0.585	0.145	0.658	0.109	8.92	No_data
413	pos.	None	no lesion	0.159	0.177	0.223	41.7	0.149	5.71	0.789	0.417	0.322	0.236	9.89	No_data
414	pos.	None	no lesion	0.0929	0.0244	0.157	71.4	0.756	11.5	0.865	0.18	0.153	0.896	12.7	Yes
415	pos.	None	no lesion	0.641	0.0615	0.27	31.9	0.107	5.03	0.296	0.237	0.547	0.333	20.7	Yes
416	pos.	First Line	Cancer	0.164	0.076	0.297	50	0.354	17.1	0.777	0.474	0.166	0.456	8.13	Yes
417	pos.	None	No_data	0.0455	0.0344	0.129	50	0.436	5.17	0.897	0.167	0.209	0.618	12.3	No_data
418	pos.	None	no lesion	0.165	0.109	0.506	35.7	0.326	26.4	0.578	0.293	0.373	0.195	13.7	Yes
419	neg.	N/A	no lesion	0.717	0.198	0.472	12.7	0.121	5.56	0.203	0.329	0.215	0.557	11.9	Yes
420	pos.	First Line	HSIL/CIN2+	0.395	0.403	0.839	66.7	0.6	49.3	0.417	0.621	0.895	0.726	63.5	Yes
421	neg.	N/A	HSIL/CIN2+	0.507	0.52	0.828	32.1	0.319	25	0.378	0.796	0.842	0.441	37.5	Yes
422	pos.	None	LSIL/CIN1	0.297	0.185	0.825	50.8	0.425	36.5	0.64	0.369	0.912	0.774	71.2	Yes
423	pos.	First Line	HSIL/CIN2+	0.0609	0.282	0.803	82.2	0.737	61.9	0.891	0.497	0.948	0.977	92.5	Yes
424	neg.	N/A	Cancer	0.553	0.27	0.291	16.7	0.117	5.52	0.379	0.561	0.157	0.22	5.83	Yes
425	pos.	First Line	Cancer	0.198	0.163	0.572	51.9	0.507	33.5	0.377	0.5	0.551	0.383	24.4	Yes
426	neg.	N/A	Cancer	0.213	0.16	0.68	50	0.52	32	0.221	0.519	0.673	0.673	44.2	Yes
427	neg.	N/A	no lesion	0.537	0.0815	0.781	74.5	0.686	54	0.282	0.331	0.795	0.843	67.4	NO
428	pos.	First Line	no lesion	0.203	0.0751	0.649	31	0.282	21.2	0.487	0.64	0.703	0.464	37.2	Yes
429	neg.	N/A	LSIL/CIN1	0.226	0.329	0.773	23.5	0.179	15	0.228	0.66	0.761	0.263	22	Yes
430	pos.	None	no lesion	0.0407	0.202	0.369	88	0.702	28.8	0.854	0.587	0.781	0.908	70.2	Yes
431	neg.	N/A	no lesion	0.366	0.192	0.838	52.5	0.441	41.4	0.578	0.707	0.904	0.358	34	No_data
432	neg.	N/A	no lesion	0.548	0.0815	0.868	34.3	0.302	25.9	0.364	0.628	0.968	0.523	52	Yes
433	neg.	N/A	no lesion	0.0562	0.142	0.579	0.051	0.0956	0.0305	0.893	0.64	0.999	0.113	0.0514	Yes
434	neg.	N/A	no lesion	0.319	0.139	0.57	0.182	0.19	0.114	0.363	0.556	0.989	0.622	0.5	NO
435	pos.	No_data	no lesion	0.024	0.496	0.609	0	0.0106	0	0.038	0.838	0.664	0.0178	0.0067	Yes
436	neg.	N/A	no lesion	0.617	0.531	0.664	0.0196	0.0561	0.0142	0.247	0.759	0.698	0.0552	0.0118	NO
437	pos.	No_data	No_data	0.288	0.19	0.754	0.467	0.492	0.32	0.426	0.387	0.872	0.639	0.493	No_data
438	pos.	No_data	no lesion	0.546	0.205	0.516	0.382	0.377	0.163	0.351	0.503	0.789	0.389	0.265	No_data
439	neg.	N/A	no lesion	0.539	0.276	0.761	0.24	0.227	0.154	0.209	0.417	0.854	0.429	0.319	NO
440	neg.	N/A	no lesion	0.489	0.378	0.825	0.249	0.297	0.184	0.23	0.64	0.943	0.494	0.377	NO
441	pos.	No_data	no lesion	0.294	0.303	0.731	0.15	0.276	0.138	0.557	0.4	0.876	0.535	0.407	NO
442	neg.	N/A	no lesion	0.136	0.171	0.855	0.385	0.303	0.237	0.179	0.4	0.81	0.54	0.37	NO
443	neg.	N/A	no lesion	0.393	0.171	0.86	0.459	0.492	0.366	0.418	0.293	0.871	0.836	0.682	Yes
444	neg.	N/A	no lesion	0.607	0.265	0.761	0.192	0.245	0.136	0.192	0.428	0.912	0.273	0.172	Yes
445	pos.	First Line	No_data	0.454	0.107	0.808	0.446	0.261	0.207	0.417	0.401	0.84	0.382	0.328	No_data
446	pos.	No_data	no lesion	0.257	0.328	0.947	0.406	0.282	0.214	0.616	0.48	0.757	0.299	0.231	Yes
447	pos.	No_data	no lesion	0.56	0.0965	0.584	0.274	0.212	0.151	0.316	0.279	0.693	0.633	0.491	Yes
448	neg.	N/A	no lesion	0.255	0.497	0.944	0.301	0.25	0.243	0.211	0.659	0.972	0.294	0.294	NO
449	neg.	N/A	no lesion	0.751	0.109	0.685	0.265	0.239	0.229	0.173	0.455	0.838	0.273	0.377	NO
450	pos.	First Line	no lesion	0.417	0.179	0.868	0.355	0.321	0.245	0.394	0.46	0.91	0.49	0.44	NO
451	pos.	No_data	no lesion	0.455	0.276	0.75	0.354	0.318	0.263	0.353	0.561	0.841	0.364	0.331	Yes
452	neg.	N/A	no lesion	0.606	0.212	0.76	0.629	0.41	0.328	0.274	0.391	0.825	0.562	0.484	Yes
453	pos.	No_data	no lesion	0.525	0.174	0.692	0.435	0.313	0.243	0.182	0.516	0.773	0.422	0.34	NO
454	neg.	N/A	no lesion	0.624	0.304	0.437	0.292	0.137	0.0788	0.206	0.414	0.586	0.297	0.23	NO
455	neg.	N/A	no lesion	0.568	0.158	0.876	0.462	0.393	0.356	0.32	0.423	0.753	0.538	0.467	NO
456	neg.	N/A	no lesion	0.333	0.16	0.865	0.424	0.426	0.396	0.239	0.299	0.915	0.733	0.691	Yes
457	pos.	No_data	no lesion	0.372	0.361	0.737	0.5	0.428	0.382	0.113	0.333	0.954	0.517	0.494	Yes
458	neg.	N/A	no lesion	0.721	0.158	0.594	0.353	0.218	0.178	0.186	0.596	0.923	0.308	0.308	NO
459	neg.	N/A	no lesion	0.466	0.305	0.816	0.19	0.161	0.142	0.294	0.574	0.873	0.252	0.224	NO
460	neg.	N/A	Cancer	0.683	0.194	0.784	0.438	0.385	0.354	0.202	0.448	0.848	0.6	0.543	Yes
461	pos.	First Line	no lesion	0.493	0.299	0.728	0.349	0.23	0.192	0.399	0.418	0.839	0.239	0.225	Yes
462	neg.	N/A	Cancer	0.805	0.073	0.354	0.182	0.18	0.0843	0.095	0.333	0.19	0.238	0	Yes
463	pos.	No_data	Cancer	0.183	0.0909	0.424	0.778	0.455	0.224	0.604	0.265	0.322	0.772	0.232	Yes
464	pos.	First Line	LSIL/CIN1	0.132	0.371	0.571	0.471	0.457	0.257	0.629	0.458	0.76	0.54	0.332	Yes
465	neg.	N/A	No_data	0.792	0.358	0.522	0.143	0.144	0.0714	0.13	0.756	0.704	0.294	0.143	No_data
466	neg.	N/A	no lesion	0.276	0.551	0.758	0.294	0.236	0.135	0.166	0.841	0.897	0.486	0.355	No_data
467	neg.	N/A	no lesion	0.61	0.0995	0.833	0.205	0.261	0.167	0.204	0.203	0.871	0.607	0.45	No_data
468	pos.	No_data	no lesion	0.275	0.397	0.846	0.219	0.276	0.167	0.312	0.407	0.87	0.237	0.141	No_data

## Sheet: blood  vs cytobrush
Participant ID	Blood_Vs_Cytobrush	CD3CD45	CD4	CD4__Median_Flourescent_Intensity	CD4_a4b7	CD4_a4b7_Median_Flourescent_Intensity	CD4_CCR5	CD4_CCR5_Median_Flourescent_Intensity	CD4_CD45RO	CD4_CD45R0_a4b7	CD4_CD45R0_CCR5	CD8	CD8_Median_Flourescent_Intensity	CD8_a4b7	CD8_a4b7_Median_Flourescent_Intensity	CD8_CCR5	CD8_CCR5_Median_Flourescent_Intensity	CD8_CD45R0	HIV
258	Cervix	4.76 %	51.5 %	1300	21.5 %	1283	52.2 %	1832	90.9 %	22.4 %	53.9 %	39.2 %	5592	53.2 %	1555	70.1 %	1771	47.6 %	neg.
259	Cervix	60.9 %	65.7 %	91.2	10.1 %	1114	51.5 %	1748	94.9 %	10.2 %	52.0 %	27.8 %	5812	33.0 %	1738	63.3 %	1658	67.0 %	neg.
260	Cervix	0.78 %	23.9 %	1712	10.1 %	1249	73.1 %	3379	95.0 %	9.73 %	75.2 %	60.8 %	3708	20.8 %	1712	78.5 %	2998	72.9 %	pos.
261	Cervix	1.41 %	24.7 %	1874	4.55 %	1405	41.2 %	1767	69.5 %	5.61 %	43.2 %	66.5 %	4352	12.1 %	1292	56.3 %	2103	29.1 %	pos.
262	Cervix	0.28 %	50.5 %	2080	21.4 %	1076	32.7 %	1839	71.4 %	20.6 %	37.2 %	35.1 %	6186	44.0 %	1168	36.8 %	1612	23.2 %	neg.
263	Cervix	0.38 %	30.4 %	1791	28.2 %	869	35.8 %	1777	64.2 %	31.6 %	37.6 %	58.5 %	5568	29.8 %	1051	32.2 %	1664	22.6 %	pos.
264	Cervix	7.61 %	13.2 %	2236	21.1 %	1195	41.0 %	1874	49.1 %	24.1 %	45.3 %	78.9 %	1863	56.7 %	700	97.5 %	12496	46.8 %	neg.
265	Cervix	1.20 %	9.71 %	1008	12.4 %	764	35.4 %	1791	68.5 %	12.9 %	36.0 %	84.1 %	5114	41.1 %	1069	76.6 %	2214	56.9 %	pos.
266	Cervix	1.87 %	41.9 %	2010	10.1 %	712	8.74 %	1415	96.4 %	11.3 %	8.65 %	50.7 %	4741	18.1 %	671	58.0 %	1754	62.7 %	pos.
267	Cervix	1.48 %	69.2 %	3761	27.2 %	1000	66.5 %	2452	91.7 %	27.4 %	66.3 %	25.9 %	6200	73.2 %	1206	78.7 %	2288	46.2 %	neg.
268	Cervix	2.14 %	59.1 %	3286	20.6 %	882	66.8 %	2554	91.4 %	21.2 %	68.6 %	32.3 %	8736	55.2 %	794	85.4 %	2485	43.6 %	neg.
269	Cervix	1.21 %	13.9 %	1564	17.8 %	1371	61.5 %	2262	95.4 %	18.7 %	61.1 %	81.5 %	6851	43.9 %	1512	82.0 %	2524	71.8 %	pos.
270	Cervix	0.97 %	40.4 %	2860	22.8 %	826	35.0 %	1957	75.9 %	22.8 %	41.9 %	49.0 %	5213	48.6 %	912	46.0 %	1784	35.7 %	pos.
271	Cervix	17.0 %	70.3 %	2691	5.17 %	1141	54.7 %	2310	89.0 %	4.84 %	56.3 %	15.7 %	6645	58.2 %	1597	74.6 %	3101	49.7 %	neg.
272	Cervix	4.83 %	5.24 %	3016	20.9 %	877	71.2 %	2712	97.4 %	22.1 %	72.2 %	76.8 %	4986	56.8 %	1275	90.5 %	3554	59.7 %	pos.
273	Cervix	1.57 %	14.6 %	1658	8.97 %	685	26.8 %	1761	87.2 %	9.03 %	27.6 %	80.3 %	5125	27.6 %	817	56.5 %	2029	68.6 %	pos.
274	Cervix	1.85 %	25.8 %	2573	22.7 %	937	43.3 %	3182	89.0 %	24.2 %	44.8 %	64.1 %	5313	53.8 %	1127	52.5 %	3441	41.1 %	neg.
275	Cervix	2.27 %	30.9 %	1856	10.0 %	1633	57.7 %	3393	94.7 %	9.84 %	38.9 %	56.4 %	4701	30.8 %	1699	67.7 %	4263	65.1 %	pos.
276	Cervix	3.04 %	63.1 %	2359	43.5 %	1268	46.8 %	3101	91.5 %	44.4 %	45.3 %	29.2 %	5313	73.6 %	1642	56.2 %	3195	42.9 %	neg.
277	Cervix	0.072 %	34.7 %	2500	12.3 %	1384	41.4 %	1815	56.8 %	14.1 %	52.2 %	41.1 %	6349	26.0 %	1784	44.3 %	1693	27.1 %	pos.
278	Cervix	0.51 %	23.3 %	2240	17.0 %	1683	46.1 %	1906	87.7 %	17.0 %	49.1 %	63.3 %	6881	26.2 %	1322	45.9 %	1888	44.2 %	pos.
279	Cervix	1.66 %	60.0 %	1130	41.9 %	1661	60.8 %	1935	18.1 %	29.4 %	72.5 %	25.4 %	4566	60.6 %	1570	74.1 %	2091	11.2 %	neg.
280	Cervix	2.14 %	34.4 %	808	12.8 %	1123	38.0 %	1621	9.15 %	8.89 %	35.6 %	53.4 %	3959	59.0 %	1358	66.7 %	2461	3.41 %	neg.
281	Cervix	3.25 %	13.1 %	1771	24.3 %	2314	42.7 %	1683	8.74 %	22.2 %	44.4 %	76.5 %	3590	43.6 %	1434	68.9 %	1942	2.99 %	pos.
282	Cervix	1.39 %	50.7 %	1788	6.35 %	1204	57.9 %	2152	5.44 %	8.43 %	71.1 %	34.7 %	4462	23.9 %	1290	61.2 %	1942	6.40 %	neg.
283	Cervix	1.12 %	45.9 %	57.8	18.0 %	954	49.8 %	1946	86.3 %	19.8 %	50.7 %	44.8 %	3286	66.0 %	808	84.5 %	5474	70.6 %	neg.
284	Cervix	0.30 %	32.8 %	882	22.2 %	1312	46.3 %	2266	67.2 %	22.2 %	50.0 %	53.1 %	4575	53.6 %	1515	65.6 %	2111	24.4 %	pos.
285	Cervix	0.97 %	61.3 %	1368	9.08 %	929	33.7 %	1473	69.2 %	9.41 %	35.9 %	26.2 %	4066	26.8 %	1165	47.6 %	1794	35.6 %	neg.
286	Cervix	1.71 %	56.6 %	2377	17.1 %	1512	54.5 %	1498	75.2 %	17.3 %	55.4 %	32.1 %	6972	75.3 %	2068	80.7 %	2040	44.9 %	neg.
287	Cervix	1.01 %	22.7 %	2253	16.3 %	1302	13.2 %	2519	49.2 %	19.5 %	6.75 %	68.9 %	5544	30.1 %	1190	14.4 %	3590	13.8 %	pos.
288	Cervix	1.23 %	49.1 %	1661	30.4 %	1699	82.0 %	2888	86.5 %	32.2 %	82.5 %	37.6 %	9177	73.1 %	2198	83.9 %	2894	43.2 %	neg.
289	Cervix	0.29 %	58.0 %	1424	25.8 %	964	54.5 %	2438	78.8 %	25.0 %	62.6 %	31.1 %	6173	51.0 %	1190	74.2 %	2519	40.5 %	pos.
290	Cervix	2.67 %	65.5 %	888	21.8 %	901	73.4 %	2072	97.9 %	24.5 %	73.4 %	19.2 %	4041	76.4 %	974	65.5 %	2524	67.3 %	neg.
291	Cervix	11.1 %	19.4 %	1699	5.30 %	1302	3.03 %	3157	91.7 %	4.96 %	4.13 %	65.4 %	4801	40.0 %	1459	26.3 %	5837	80.4 %	pos.
292	Cervix	0.20 %	29.1 %	1913	30.9 %	1459	1.84 %	3902	80.0 %	31.1 %	2.59 %	56.5 %	6474	81.3 %	1448	50.0 %	12786	64.9 %	neg.
293	Cervix	10.5 %	49.9 %	1440	24.5 %	1030	63.6 %	1987	62.1 %	28.3 %	65.1 %	33.7 %	6200	74.1 %	1082	77.2 %	9996	57.9 %	neg.
294	Cervix	0.11 %	45.5 %	1842	20.7 %	1249	32.9 %	1748	56.8 %	20.4 %	34.6 %	44.3 %	6502	41.8 %	1032	42.6 %	2017	22.9 %	neg.
295	Cervix	6.52 %	64.4 %	614	13.0 %	1307	54.7 %	1134	43.2 %	13.2 %	59.2 %	22.4 %	6573	41.0 %	1302	68.6 %	1421	14.6 %	neg.
296	Cervix	2.50 %	67.9 %	620	33.0 %	1860	1.38 %	4528	17.1 %	36.5 %	0.68 %	21.1 %	5862	46.8 %	1418	14.9 %	14054	10.8 %	neg.
258	Blood	43.7 %	62.9 %	1741	11.6 %	1278	81.6 %	2442	72.8 %	12.9 %	86.8 %	29.6 %	3894	19.7 %	1030	63.6 %	2177	30.1 %	neg.
259	Blood	35.4 %	72.6 %	80.9	11.0 %	1263	18.1 %	1741	69.5 %	12.0 %	20.6 %	25.2 %	2544	28.1 %	1051	21.9 %	1564	30.8 %	neg.
260	Blood	72.1 %	15.5 %	1705	27.1 %	1373	34.9 %	3214	76.1 %	26.0 %	36.0 %	77.5 %	1101	34.5 %	844	37.0 %	2509	48.7 %	pos.
261	Blood	48.7 %	33.2 %	3870	5.79 %	1330	19.2 %	2377	44.1 %	6.98 %	23.9 %	60.9 %	1939	3.71 %	1249	21.5 %	1832	21.6 %	pos.
262	Blood	65.1 %	41.6 %	1464	11.9 %	962	21.3 %	2164	63.2 %	10.8 %	26.7 %	34.2 %	1002	29.4 %	747	28.8 %	1751	27.2 %	neg.
263	Blood	64.2 %	16.3 %	3886	30.3 %	1143	22.2 %	2021	67.6 %	25.3 %	26.5 %	68.3 %	1910	27.6 %	814	29.0 %	1748	27.8 %	pos.
264	Blood	49.8 %	68.3 %	4074	30.0 %	1063	20.1 %	1924	45.5 %	23.6 %	30.4 %	26.2 %	2319	60.6 %	939	36.1 %	1788	14.1 %	neg.
265	Blood	74.0 %	26.6 %	1754	18.3 %	986	13.0 %	1764	71.3 %	12.2 %	16.1 %	66.2 %	2140	43.7 %	875	37.0 %	1748	57.4 %	pos.
266	Blood	89.7 %	7.36 %	3332	19.6 %	1263	8.45 %	1489	91.5 %	19.9 %	8.63 %	90.5 %	1104	39.6 %	812	17.0 %	1340	55.7 %	pos.
267	Blood	54.0 %	61.9 %	4185	17.8 %	1117	21.4 %	1798	63.8 %	16.7 %	30.1 %	35.0 %	4751	34.7 %	823	44.7 %	1801	19.1 %	neg.
268	Blood	61.2 %	67.0 %	4623	17.3 %	1114	30.3 %	2283	68.5 %	19.8 %	37.2 %	24.5 %	1884	30.6 %	743	38.9 %	2181	35.1 %	neg.
269	Blood	79.3 %	13.1 %	2301	15.6 %	1523	40.7 %	3641	89.0 %	15.6 %	41.2 %	81.9 %	1994	14.7 %	757	32.0 %	2644	57.2 %	pos.
270	Blood	68.7 %	28.6 %	2210	31.7 %	1278	15.8 %	2099	61.0 %	27.4 %	21.4 %	64.9 %	4281	48.7 %	1026	49.4 %	2480	16.3 %	pos.
271	Blood	77.2 %	63.6 %	5169	16.7 %	1335	44.7 %	7205	66.7 %	18.7 %	52.3 %	29.6 %	2975	22.6 %	1230	47.3 %	4352	33.1 %	neg.
272	Blood	71.4 %	7.30 %	3823	21.5 %	1764	19.4 %	1544	68.6 %	22.6 %	25.2 %	77.3 %	1418	31.4 %	752	47.7 %	1863	16.1 %	pos.
273	Blood	65.5 %	24.2 %	2529	16.9 %	868	14.6 %	1725	55.9 %	13.8 %	20.3 %	69.8 %	2279	46.7 %	837	37.3 %	1667	50.4 %	pos.
274	Blood	55.1 %	53.9 %	5018	22.5 %	1117	18.4 %	5474	57.1 %	25.2 %	24.0 %	36.2 %	2227	37.0 %	800	20.3 %	3934	8.02 %	neg.
275	Blood	59.4 %	23.3 %	1917	22.6 %	1093	15.9 %	3554	58.3 %	21.5 %	20.9 %	61.0 %	2152	40.4 %	916	19.2 %	3113	17.7 %	pos.
276	Blood	51.1 %	58.3 %	5213	14.8 %	1368	17.1 %	4108	82.1 %	14.4 %	13.8 %	35.1 %	1630	30.8 %	1032	34.4 %	3214	34.6 %	neg.
277	Blood	51.4 %	41.1 %	9685	13.2 %	1498	42.4 %	2624	79.2 %	12.5 %	50.0 %	44.2 %	1206	16.4 %	1065	55.1 %	2283	23.9 %	pos.
278	Blood	73.5 %	18.6 %	8135	14.9 %	1696	33.6 %	2253	76.1 %	14.5 %	40.7 %	68.3 %	1283	17.3 %	1008	42.0 %	2350	37.1 %	pos.
279	Blood	72.2 %	81.5 %	1621	23.0 %	1143	14.2 %	1761	39.8 %	21.0 %	24.9 %	11.6 %	2292	43.0 %	933	35.4 %	1881	24.5 %	neg.
280	Blood	58.8 %	68.9 %	2048	17.9 %	1134	18.2 %	3406	53.4 %	17.4 %	23.7 %	18.1 %	2132	56.3 %	805	24.8 %	2604	12.0 %	neg.
281	Blood	79.1 %	21.4 %	2951	25.2 %	1145	10.1 %	1804	58.6 %	22.2 %	12.6 %	73.2 %	864	39.1 %	786	15.7 %	1526	32.0 %	pos.
282	Blood	67.6 %	56.2 %	3678	16.8 %	884	25.3 %	2686	33.0 %	24.9 %	43.1 %	30.8 %	1350	26.3 %	705	39.7 %	2650	23.3 %	neg.
283	Blood	58.0 %	74.9 %	53.9	21.6 %	968	31.4 %	1696	66.1 %	19.1 %	39.2 %	23.3 %	1432	59.2 %	844	34.6 %	2111	26.6 %	neg.
284	Blood	70.3 %	46.3 %	1606	22.0 %	1462	17.6 %	1913	62.2 %	19.7 %	24.3 %	38.6 %	1008	54.8 %	1270	24.6 %	1856	17.6 %	pos.
285	Blood	51.8 %	58.6 %	4352	14.4 %	1246	18.7 %	5224	57.5 %	15.7 %	21.6 %	30.7 %	2305	36.2 %	974	16.6 %	4633	17.3 %	neg.
286	Blood	1.44 %	63.7 %	3366	9.50 %	1335	16.8 %	6926	59.2 %	12.2 %	16.7 %	30.1 %	1686	27.7 %	1055	17.8 %	8355	33.1 %	neg.
287	Blood	52.6 %	35.1 %	3886	12.0 %	1179	5.92 %	4133	38.9 %	16.4 %	6.90 %	56.0 %	1523	21.6 %	1026	6.82 %	3918	11.0 %	pos.
288	Blood	54.7 %	49.1 %	2040	7.92 %	899	20.4 %	11827	77.9 %	5.61 %	23.2 %	39.8 %	2655	18.5 %	765	18.8 %	10133	19.5 %	neg.
289	Blood	61.0 %	59.5 %	2495	27.7 %	816	18.1 %	2629	39.2 %	30.4 %	24.0 %	29.9 %	2236	42.1 %	807	27.6 %	2148	21.6 %	pos.
290	Blood	76.3 %	41.4 %	2495	33.2 %	954	13.7 %	1464	69.5 %	23.2 %	17.3 %	50.3 %	1994	32.7 %	826	12.7 %	1332	26.7 %	neg.
291	Blood	72.4 %	20.2 %	3539	25.5 %	1138	2.74 %	4462	58.4 %	21.8 %	3.53 %	71.2 %	1754	31.0 %	858	3.45 %	3999	57.1 %	pos.
292	Blood	46.7 %	65.1 %	4509	25.2 %	1152	14.6 %	17408	72.0 %	24.6 %	17.8 %	28.0 %	2644	31.3 %	1061	13.1 %	13023	25.0 %	neg.
293	Blood	61.9 %	53.1 %	4263	23.4 %	1379	35.7 %	1928	70.8 %	22.4 %	41.3 %	39.9 %	2524	61.6 %	988	40.2 %	1950	19.5 %	neg.
294	Blood	41.3 %	50.3 %	4944	14.1 %	968	8.76 %	10995	64.6 %	15.4 %	12.0 %	40.1 %	1935	15.6 %	849	9.87 %	8281	16.0 %	neg.
295	Blood	46.5 %	55.2 %	3004	14.2 %	1317	13.5 %	11613	66.3 %	17.5 %	16.2 %	28.0 %	2377	54.9 %	788	9.54 %	10554	25.1 %	neg.
296	Blood	61.9 %	52.2 %	2107	16.0 %	1379	3.26 %	8893	25.2 %	24.1 %	5.61 %	34.8 %	2905	61.2 %	849	3.42 %	8775	3.51 %	neg.
